# Supplementary material for: B-Cell Activation Biomarkers in Salivary Glands Are Related to Lymphomagenesis in Primary Sjögren’s Disease: A Pilot Monocentric Exploratory Study
Source: Int J Mol Sci. 2024 Mar 13;25(6):3259. doi: 10.3390/ijms25063259 (PMC10969818; doi:10.3390/ijms25063259)
Supplement: Supplementary file 1 [file ijms-25-03259-s001.zip]

Archive with 1 entries (1 files):
- ijms-2891004-supplementary.pdf
